# Supplementary material for: Application of Disinfectants for Environmental Control of a Lethal Amphibian Pathogen
Source: J Fungi (Basel). 2021 May 21;7(6):406. doi: 10.3390/jof7060406 (PMC8224365; doi:10.3390/jof7060406)
Supplement: Supplementary file 1 [file jof-07-00406-s001.zip › Lammens2021SI/Lammens2021 supplementary data.xlsx]

## Sheet: MIC Bd
MIC Bd: All available data concerning the minimal inhibitory concentration (MIC) experiments involving Batrachochytrium dendrobatidis strain JEL423 and various products
	number of replicates (per product)				3
	replicate type				wells
	Product					MIC (7 days)	unit		Respective quantities of active product present in MIC value		unit
	Blagdon pond anti-fungus and bacteria					100	mg/L		Malachite green oxalate	0.213	mg/L
									Acriflavine hydrochloride	0.437	mg/L
	F10 SC					15.625	mg/L		Alkyl (50% C14, 40% C12, 10% C16) dimethyl benzyl ammonium chloride	0.843	mg/L
									Poly (hexamethylene biguanide) hydrochloride	0.063	mg/L
	Iso-bethadine					12875	mg/L		povidone-iodine	1250	mg/L
	Morenicol FMC-50					160	mg/L		Malachite green	0.4	mg/L
									Methylene blue	0.08	mg/L
									Formalin	32.204	mg/L
	SERA pond omnisan					100	mg/L		Malachite green oxalate	0.18	mg/L
									Formaldehyde	5.89	mg/L
	Wofasteril40					466	mg/L		Peracetic acid	116.5 - 186.4	mg/L
									Hydrogen peroxide	37.3 – 163.1	mg/L
									Acetic acid	116.5 – 302.9	mg/L

## Sheet: Killing ability Bd
Killing ability Bd: All available data concerning the killing ability (KA) concentration experiments involving Batrachochytrium dendrobatidis strain JEL423 and Wofasteril40
	number of replicates	3 x 2
	replicate type	wells x 24-well plates
			KA	unit
	when diluted in distilled water		291.3	mg/L
	when diluted in artificial pond water		291.3	mg/L
	Quantities of active product present in KA concentration
			KA	unit
	Peracetic acid		72.8 – 116.5	mg/L
	Acetic acid		72.8 – 189.3	mg/L
	H202		23.3 – 101.9	mg/L

## Sheet: Animal toxicity
Animal toxicity: All available data concerning the toxicity assessment of Wofasteril40 against aquatic invertebrates and Discoglossus pictus tadpoles
	Time (days)	Survival (%)										animals (n) per group
		control			291.3 mg/L			2913 mg/L						control	291.3 mg/L	2913 mg/L	116.5 mg/L	58.25 mg/L
		min	Max	Mean	min	Max	Mean	min	Max	Mean		Pisidium sp.		5	5	5	NA	NA
Pisidium sp.	0	100	100	100	80	100	90	60	100	80		Discoglossus pictus		10	9	1	5	5
	1	100	100	100	80	100	90	60	100	80		Planorbella duryi		5	5	5	NA	NA
	2	100	100	100	80	80	80	60	100	80		Asellus aquaticus		5	5	5	NA	NA
	3	100	100	100	80	80	80	60	100	80
	4	100	100	100	80	80	80	60	80	70
	5	100	100	100	80	80	80	60	80	70	Survival (%)
	6	100	100	100	80	80	80	60	60	60	116.5 mg/L			58.25 mg/L
	7	100	100	100	80	80	80	60	60	60	min	Max	Mean	min	Max	Mean
Discoglossus pictus	0	100	100	100	100	100	100	0	0	0	100	100	100	100	100	100
	1	100	100	100	0	0	0	0	0	0	100	100	100	100	100	100
	2	100	100	100	0	0	0	0	0	0	100	100	100	100	100	100
	3	100	100	100	0	0	0	0	0	0	100	100	100	100	100	100
	4	100	100	100	0	0	0	0	0	0	100	100	100	100	100	100
	5	100	100	100	0	0	0	0	0	0	100	100	100	100	100	100
	6	100	100	100	0	0	0	0	0	0	100	100	100	100	100	100
	7	100	100	100	0	0	0	0	0	0	100	100	100	100	100	100
Planorbella duryi	0	100	100	100	100	100	100	20	100	60
	1	100	100	100	100	100	100	20	100	60
	2	100	100	100	100	100	100	20	100	60
	3	100	100	100	100	100	100	20	100	60
	4	100	100	100	100	100	100	20	20	20
	5	100	100	100	100	100	100	20	20	20
	6	100	100	100	100	100	100	0	20	10
	7	100	100	100	100	100	100	0	0	0
Asellus aquaticus	0	100	100	100	100	100	100	100	100	100
	1	100	100	100	100	100	100	0	0	0
	2	100	100	100	100	100	100	0	0	0
	3	100	100	100	100	100	100	0	0	0
	4	100	100	100	100	100	100	0	0	0
	5	100	100	100	100	100	100	0	0	0
	6	100	100	100	100	100	100	0	0	0
	7	100	100	100	100	100	100	0	0	0

## Sheet: µcosm 1
µcosm 1: All available data measured during the 1st microcosm exposure experiment
	Peracetic acid (mg/L)	30 min	24h	48h	3d	4d
Replicate name	Wof 1	30	20	5	0	0		Tadpoles were added to both control and treated group on day 0 (n = 1 per microcosm), and additional tadpoles were added on day 4 (n = 1) and day 7 (n = 2). Invertebrates were present before treatment. All survival data is written in the manuscript.
	Wof 2	30	30	5	0	0
	Wof 3	30	30	5	0	0
	Wof 4	20	10	0	0	0
	Wof 5	30	10	5	0	0
	Mean	28	20	4	0	0
	Stdev	4	8.94427	2	0	0		"Wof" =	Wofasteril40 treated replicate
	Mean - stdev	24	11.0557	2	0	0		"ctrl" =	Control replicate
	Mean + stdev	32	28.9443	6	0	0
	pH control	Day 0	Day 1	Day 2	Day 3	Day 4	Day 5	Day 6	Day 7	Day 8
Replicate name	Ctrl 1		6.8	7.2	6.8	7.69	6.35	7.42	7.05	7.16
	Ctrl 2		7.2	7.2	6.8	7.11	6.69	7.3	7.21	7.25
	Ctrl 3		7.2	7.2	6.8	7.5	6.55	7.03	7.31	7.23
	Ctrl 4		7.2	7.2	6.8	7.17	6.46	7.1	7.39	7.24
	Ctrl 5		7.2	7.2	6.8	7.05	7.12	7.24	7.12	7.13
	mean		7.12	7.2	6.8	7.304	6.634	7.218	7.216	7.202
	st dev		0.16	0	0	0.248	0.267328	0.139485	0.123223	0.0479166
	mean-stdev		6.96	7.2	6.8	7.056	6.36667	7.07852	7.09278	7.15408
	mean+stved		7.28	7.2	6.8	7.552	6.90133	7.35748	7.33922	7.24992
	pH treated group	Day 0	Day 1	Day 2	Day 3	Day 4	Day 5	Day 6	Day 7	Day 8
Replicate name	Wof 1		5.6	6	6.68	7.09	6.29	6.76	6.93	6.67
	Wof 2		5.56	6.06	6.6	6.47	6.46	6.78	6.62	6.9
	Wof 3		5.67	6.08	6.59	6.55	6.5	6.58	6.84	7.11
	Wof 4		5.7	6.23	6.73	6.5	6.44	6.98	7.04	7.15
	Wof 5		5.83	6.25	6.82	6.55	6.78	6.67	7.01	7.13
	mean		5.672	6.124	6.684	6.632	6.494	6.754	6.888	6.992
	st dev		0.0932523	0.0985089	0.0854634	0.231032	0.1597	0.133507	0.150917	0.184434
	mean-stdev		5.57875	6.02549	6.59854	6.40097	6.3343	6.62049	6.73708	6.80757
	mean+stdev		5.76525	6.22251	6.76946	6.86303	6.6537	6.88751	7.03892	7.17643

## Sheet: µcosm 2
µcosm 2: All available data measured during the 2nd microcosm exposure experiment
	Peracetic acid (mg/L)	5 min	10 min	30 min	24h	48h	72h
Replicate name	Wof 1	10	30	30	5	0	0
	Wof 2	20	20	50	5	0	0
	Wof 3	5	20	50	5	0	0
	Wof 4	20	30	20	10	0	0
	Wof 5	50	30	30	10	0	0
	Mean	21	26	36	7	0	0
	Stdev	15.6205	4.89898	12	2.44949	0	0
	Mean - stdev	5.3795	21.101	24	4.55051	0	0
	Mean + stdev	36.6205	30.899	48	9.44949	0	0
	Peracetic acid (mg/L)	5 min	10 min	30 min	24h	48h
Replicate name	Air 1	50	30	20	0	0
	Air 2	50	50	30	0	0
	Air 3	50	50	30	0	0
	Air 4	50	50	30	0	0
	Air 5	50	30	20	0	0
	Mean	50	42	26	0	0
	Stdev	0	9.79796	4.89898	0	0
	Mean - stdev	50	32.202	21.101	0	0
	Mean + stdev	50	51.798	30.899	0	0
	Dissolved oxygen (%)	Day 0	Day 1	Day 2	Day 3	Day 4	Day 5	Day 6	Day 7	Day 8	Day 9
Replicate name	crtl 1	35.2	20.8	32.1	41.7	42.4	44.3	42.8	51	57.7	61.4
	crtl 2	33.9	15.4	16.4	26.5	29.1	34.8	31.4	31.8	33.9	34.9
	crtl 3	22.3	11.3	10.7	11.9	12.1	11.4	8.6	7.3	9.1	9
	crtl 4	23.9	19.8	27.3	30.6	37.4	31.9	28.6	26.3	27.8	27.5
	crtl 5	34.1	28.7	29	31.6	24.1	24.2	19.7	28	26.6	26.4
	mean	29.88	19.2	23.1	28.46	29.02	29.32	26.22	28.88	31.02	31.84
	stdev	5.57652	5.83129	8.14985	9.67277	10.5806	11.0311	11.4923	13.9352	15.6876	17.0485
	mean - stdev	24.3035	13.3687	14.9502	18.7872	18.4394	18.2889	14.7277	14.9448	15.3324	14.7915
	mean + stdev	35.4565	25.0313	31.2498	38.1328	39.6006	40.3511	37.7123	42.8152	46.7076	48.8885
	Dissolved oxygen (%)	Day 0	Day 1	Day 2	Day 3	Day 4	Day 5	Day 6	Day 7	Day 8	Day 9
Replicate name	wof 1	70.3	109.8	88.8	29.1	4.1	1.8	1.6	2.3	2	1.3
	wof 2	60.2	82.3	72	24.8	4.3	7.3	6.5	6.2	2.7	0.6
	wof 3	61.3	98.5	88	53.8	4.7	3.8	2.9	3.4	2.1	2
	wof 4	54.1	105.4	98	70.3	7	3.8	2.3	2.3	4.9	6.4
	wof 5	44.2	105	92.5	77.6	38.2	0.6	3.3	1.3	5.2	6.4
	mean	58.02	100.2	87.86	51.12	11.66	3.46	3.32	3.1	3.38	3.34
	stdev	8.63328	9.64925	8.68092	21.2314	13.3105	2.27649	1.69044	1.68642	1.38766	2.5374
	mean - stdev	49.3867	90.5508	79.1791	29.8886	-1.65054	1.18351	1.62956	1.41358	1.99234	0.8026
	mean + stdev	66.6533	109.849	96.5409	72.3514	24.9705	5.73649	5.01044	4.78642	4.76766	5.8774
	Dissolved oxygen (%)	Day 0	Day 1	Day 2	Day 3	Day 4	Day 5	Day 6	Day 7	Day 8	Day 9
Replicate name	Air 1	99.1	99.7	99.5	98.7	99.3	99	98.2	99.1	98.7	98.8
	Air 2	98.7	98.8	98.2	99.3	99.6	98.3	99.7	99.5	99.4	99.9
	Air 3	100.2	99.7	98	97.3	98	96.6	98.5	98.9	99.6	98.5
	Air 4	101.5	99.3	98.2	97.4	98.5	97.9	98.8	96.9	99	99.1
	Air 5	102.5	99.3	98	97	97	99	98.8	98.5	99.3	99.2
	mean	100.4	99.36	98.38	97.94	98.48	98.16	98.8	98.58	99.2	99.1
	stdev	1.43108	0.332265	0.567098	0.895768	0.932523	0.886792	0.501996	0.899778	0.316228	0.469042
	mean - stdev	98.9689	99.0277	97.8129	97.0442	97.5475	97.2732	98.298	97.6802	98.8838	98.631
	mean + stdev	101.831	99.6923	98.9471	98.8358	99.4125	99.0468	99.302	99.4798	99.5162	99.569
	pH	Day 0	Day 1	Day 2	Day 3	Day 4	Day 5	Day 6	Day 7	Day 8	Day 9
Replicate name	Ctrl 1	7.76	7.81	7.88	7.97	7.98	8.03	8.04	8.13	8.23	8.28
	Ctrl 2	7.74	7.71	7.75	7.85	7.89	7.92	7.92	8	8.01	8.03
	Ctrl 3	7.65	7.66	7.72	7.78	7.78	7.79	7.84	7.88	7.86	7.97
	Ctrl 4	7.7	7.75	7.81	7.89	7.94	7.93	7.88	7.95	7.99	8
	Ctrl 5	7.69	7.76	7.85	8.86	7.88	7.82	7.84	7.84	7.95	7.96
	mean	7.708	7.738	7.802	8.07	7.894	7.898	7.904	7.96	8.008	8.048
	stdev	0.0386782	0.0503587	0.0597997	0.39975	0.0674092	0.0856505	0.0741889	0.10139	0.122376	0.118558
	mean - stdev	7.66932	7.68764	7.7422	7.67025	7.82659	7.81235	7.82981	7.85861	7.88562	7.92944
	mean + stdev	7.74668	7.78836	7.8618	8.46975	7.96141	7.98365	7.97819	8.06139	8.13038	8.16656
	pH	Day 0	Day 1	Day 2	Day 3	Day 4	Day 5	Day 6	Day 7	Day 8	Day 9
Replicate name	Wof1	6.21	6.41	6.95	7.2	7.47	7.68	7.83	7.91	8.03	8.05
	Wof2	6.29	6.24	6.75	7.03	7.38	7.72	7.81	7.78	7.87	8
	Wof3	6.37	6.23	6.65	7.2	7.37	7.64	7.77	7.81	7.91	7.92
	Wof4	6.36	6.2	6.63	7.1	7.31	7.68	7.85	7.93	8.02	7.99
	Wof5	6	6.2	6.73	7.34	7.55	7.71	7.89	7.96	8	8.02
	mean	6.246	6.256	6.742	7.174	7.416	7.686	7.83	7.878	7.966	7.996
	stdev	0.135735	0.0786384	0.113561	0.104995	0.0842852	0.028	0.04	0.0702567	0.0640625	0.0431741
	mean - stdev	6.11026	6.17736	6.62844	7.069	7.33171	7.658	7.79	7.80774	7.90194	7.95283
	mean + stdev	6.38174	6.33464	6.85556	7.279	7.50029	7.714	7.87	7.94826	8.03006	8.03917
	pH	Day 0	Day 1	Day 2	Day 3	Day 4	Day 5	Day 6	Day 7	Day 8	Day 9
Replicate name	Air1	7.78	8.34	8.46	8.63	8.78	8.87	8.92	8.94	8.94	8.87
	Air2	7.85	8.37	8.48	8.63	8.75	8.72	8.79	8.79	8.76	8.68
	Air3	7.65	8.33	8.4	8.61	8.7	8.69	8.91	8.92	8.92	8.81
	Air4	7.53	8.3	8.36	8.52	8.65	8.72	8.86	8.88	8.87	8.74
	Air5	7.53	8.3	8.28	8.4	8.56	8.55	8.69	8.71	8.73	8.52
	mean	7.668	8.328	8.396	8.558	8.688	8.71	8.834	8.848	8.844	8.724
	stdev	0.129677	0.0263818	0.072	0.0888594	0.0778203	0.101784	0.0854634	0.0861162	0.0845222	0.120433
	mean - stdev	7.53832	8.30162	8.324	8.46914	8.61018	8.60822	8.74854	8.76188	8.75948	8.60357
	mean + stdev	7.79768	8.35438	8.468	8.64686	8.76582	8.81178	8.91946	8.93412	8.92852	8.84443

## Sheet: µcosm 3
µcosm 3: All available data measured during the 3th microcosm exposure experiment
	Peracetic acid (mg/L)	5 min *	30 min	24h	48h
	Air 1	40	20	0	0		* measurements of 5 min were taken by adding 500 µL of microcosm water to 500 µL of distilled water, then the result was doubled to achieve the actual concentration of PAA in the microcosm. Under the column 5 min, the results were readily duplicated
	Air 2	60	30	0	0
	Air 3	20	10	0	0
	Air 4	20	5	0	0
	Air 5	20	5	0	0
	Mean	32	14	0	0
	Stdev	16	9.69536	0	0		"Air" =	Wofasteril40 treated replicate with aeration
	Mean - stdev	16	4.30464	0	0
	Mean + stdev	48	23.6954	0	0
					48h: 10 tadpoles added to each of the µcosms
	Dissolved oxygen (%)	0h	24h	48h	3 days	4 days	5 days	6 days	7 days
	Air 1	102.3	95.3	90	96.1	96.2	96.2	97	98.1
	Air 2	105.1	95.2	82.5	97.8	95.2	96.2	98	94.9
	Air 3	101.5	96.8	90.1	97	97.5	98.6	99	98.9
	Air 4	101.1	97.4	88.4	98.5	95.8	95.9	98	99.3
	Air 5	101.2	95.7	93.6	97.2	98.3	99.3	99	99.1
	Mean	102.24	96.08	88.92	97.32	96.6	97.24	98.2	98.06
	Stdev	1.49077	0.870402	3.63175	0.803492	1.13666	1.41789	0.748331	1.63169
	Mean - stdev	100.749	95.2096	85.2883	96.5165	95.4633	95.8221	97.4517	96.4283
	Mean + stdev	103.731	96.9504	92.5517	98.1235	97.7367	98.6579	98.9483	99.6917
	Dissolved oxygen (mg/L)	0h	24h	48h	3 days	4 days	5 days	6 days	7 days
	Air 1	10.5	9.75	9.28	9.8	9.84	9.81	9.86	9.9
	Air 2	10.83	9.65	8.54	10.07	9.76	9.81	9.92	9.59
	Air 3	10.48	9.91	9.26	9.97	9.99	10.06	10.06	10
	Air 4	10.56	9.99	9.13	10.11	9.84	9.8	10	10.03
	Air 5	10.52	9.7	9.69	9.96	10.06	10.14	10.08	10.01
	Mean	10.578	9.8	9.18	9.982	9.898	9.924	9.984	9.906
	Stdev	0.128748	0.128996	0.371106	0.107592	0.109982	0.145959	0.0833307	0.164268
	Mean - stdev	10.4493	9.671	8.80889	9.87441	9.78802	9.77804	9.90067	9.74173
	Mean + stdev	10.7067	9.929	9.55111	10.0896	10.008	10.07	10.0673	10.0703
	pH	0h	24h	48h	3 days	4 days	5 days	6 days	7 days
	Air 1	7.36	8.44	8.71	8.95	8.87	8.95	8.92	8.85
	Air 2	7.12	8.37	8.59	8.98	8.98	8.97	8.97	8.87
	Air 3	7.34	8.42	8.65	8.96	8.95	8.97	8.95	8.88
	Air 4	7.6	8.39	8.66	9.01	8.97	8.97	8.97	8.91
	Air 5	7.65	8.46	8.72	8.97	8.96	8.97	8.91	8.84
	Mean	7.414	8.416	8.666	8.974	8.946	8.966	8.944	8.87
	Stdev	0.192416	0.032619	0.0467333	0.0205913	0.0392938	0.008	0.02498	0.0244949
	Mean - stdev	7.22158	8.38338	8.61927	8.95341	8.90671	8.958	8.91902	8.84551
	Mean + stdev	7.60642	8.44862	8.71273	8.99459	8.98529	8.974	8.96898	8.89449
	Other parameters:	0h	24h	48h	3 days	4 days	5 days	6 days	7 days
	T(air) °C	15.6	16.1	15.7	15.9	16	15.5	16	16.5
	T(water) °C	14.5	14.7	14.6	NA	14.7	14.8	14.8	14.8
